# Supplementary material for: Myeloid Cell Targeting Strategies Show Limited Durable Activity in the Breast Cancer Tumor Microenvironment and Do Not Enhance the Activity of Thermally Ablative Focused Ultrasound
Source: Cells. 2026 Jun 4;15(11):1035. doi: 10.3390/cells15111035 (PMC13256334; doi:10.3390/cells15111035)
Supplement: Supplementary file 1 [file cells-15-01035-s001.zip]

Archive with 1 entries (1 files):
- cells-4282456-supplementary.pdf
